# Supplementary material for: Egg Case Silk Gene Sequences from Argiope Spiders: Evidence for Multiple Loci and a Loss of Function Between Paralogs
Source: G3 (Bethesda). 2017 Nov 10;8(1):231–8. doi: 10.1534/g3.117.300283 (PMC5765351; doi:10.1534/g3.117.300283)
Supplement: Supplementary file 2 [file 231TableS2.xlsx]

## Sheet: Sheet1
Table S2. Tubuliform spidroin (TuSp1 and TuSp2, synonymous with CySp1 and CySp2) sequences were downloaded from genomic and transcriptomic databases. Each seqeunce includes complete or partial coding sequence for the indicated conserved spidroin terminal region. Sequences in bold were found in this study. Abbreviated sequence names used in Supplementary Figures 2 and 3. Sequence Name in Figs 3 an…
Abbreviated Sequence Name	Sequence Name in Figs. 3 and 4	Description	Accession	N-terminal region	C-terminal region
A.ape_a	Agelenopsis aperta_a	Agelenopsis aperta clone AE177F tubuliform spidroin 1 mRNA, partial cds	HM752576	x
A.ape_b	Agelenopsis aperta_b	Agelenopsis aperta clone AE173 tubuliform spidroin 1 mRNA, partial cds.	HM752572		x
A.gem	Araneus gemmoides	Araneus gemmoides isolate 2 tubuliform spidroin mRNA, partial cds	AY855101		x
A.arg_TuSp1	Argiope argentata_TuSp1	Argiope argentata clone 31A22 tubuliform spidroin 1 (TuSp1) gene, complete cds	MF962652	x	x
A.arg_TuSp1ψ	Argiope argentataTuSp1ψ	Argiope argentata clone 020O8 tubuliform spidroin 1 pseudogene, complete sequence	MF962653	x	x
A.arg_a	Argiope argentata_a	Argiope argentata clone AT29F tubuliform spidroin 1 mRNA, partial cds	HM752577	x
A.arg_b	Argiope argentata_b	Argiope argentata isolate AT69 tubuliform spidroin 1 mRNA, partial cds	AY953071		x
A.arg_c	Argiope argentata_c	Argiope argentata isolate AarC tubuliform spidroin 1 gene, partial cds	AY953084		x
A.aur_a	Argiope aurantia_a	Argiope aurantia isolate 2 tubuliform spidroin mRNA, partial cds	AY855099		x
A.aur_b	Argiope aurantia_b	Argiope aurantia isolate AauC tubuliform spidroin 1 gene, partial cds	AY953081		x
A.bru_a	Argiope bruennichi_a	Argiope bruennichi CySp1 mRNA for egg case silk protein 1, complete cds	AB242144	x	x
A.bru_b	Argiope bruennichi_b	Argiope bruennichi CySp2 mRNA for egg case silk protein 2, complete cds	AB242145	x	x
C.mol	Cyrtophora moluccensis	Cyrtophora moluccensis isolate CmolC tubuliform spidroin 1 gene, partial cds	AY953083		x
D.spi	Deinopis spinosa	Deinopis spinosa isolate DS20 tubuliform spidroin 1 mRNA, partial cds	AY953073		x
G.hep	Gea heptagon	Gea heptagon isolate GhepC tubuliform spidroin 1 gene, partial cds	AY953082		x
L.geo_a	Latrodectus geometricus_a	TSA: Latrodectus geometricus Lg2tf008442g0u transcribed RNA sequence	GBJM01074711	x
L.geo_b	Latrodectus geometricus_b	Latrodectus geometricus isolate LgeoC tubuliform spidroin 1 gene, partial cds.	AY953079		x
L.geo_c	Latrodectus geometricus_c	TSA: Latrodectus geometricus Lg3tf003740g0p transcribed RNA sequence	GBJM01083071		x
L.hass	Latrodectus hasselti	Latrodectus hasselti isolate LhasC tubuliform spidroin 1 gene, partial cds	AY953080		x
L.hes_a	Latrodectus hesperus_a	TSA: Latrodectus hesperus silk_comp18043_c0_seq1 transcribed RNA sequence	GBCS01012673	x
L.hes_b	Latrodectus hesperus_b	Latrodectus hesperus isolate LHES.00 ContigNC201675, whole genome shotgun sequence	JJRX01201675	x
L.hes_c	Latrodectus hesperus_c	Latrodectus hesperus tubuliform spidroin 1 gene, partial cds.	DQ379383	x
L.hes_d	Latrodectus hesperus_d	Latrodectus hesperus isolate LT103 tubuliform spidroin 1 mRNA, partial cds	AY953070		x
L.hes_e	Latrodectus hesperus_e	TSA: Latrodectus hesperus Lh3tf005484g0u transcribed RNA sequence	GBJN01096297		x
L.hes_f	Latrodectus hesperus_f	Latrodectus hesperus clone CV115 egg case fibroin mRNA, partial cds	HQ005885		x
L.hes_g	Latrodectus hesperus_g	Latrodectus hesperus egg case fibroin mRNA, partial cds	DQ109035		x
L.mac	Latrodectus mactans	Latrodectus mactans isolate LatDRC tubuliform spidroin 1 gene, partial cds.	AY953077		x
L.tre	Latrodectus tredecimguttatus	Latrodectus tredecimguttatus isolate Ltre2C tubuliform spidroin 1 gene, partial cds.	AY953078		x
N.ant_a	Nephila antipodiana_a	Nephila antipodiana clone TuNRP1 eggcase silk protein mRNA, partial cds	EU730637	x
N.ant_b	Nephila antipodiana_b	Nephila antipodiana clone Tu81 TuSp1 mRNA, partial cds	DQ089048		x
N.clava_a	Nephila clavata_a	Nephila clavata CySp1 mRNA for cylindrical silk protein 1, partial cds, 5' region	AB218974	x
N.clava_b	Nephila clavata_b	Nephila clavata CySp1 mRNA for cylindrical silk protein 1, partial cds, 3' region	AB218973		x
N.cla	Nephila clavipes	Nephila clavipes tubuliform spidroin mRNA, partial cds	AY855102		x
N.cru_a	Nephilengys cruentata _a	Nephilengys cruentata tubuliform spidroin-like protein mRNA, partial cds	EF638445		x
N.cru_b	Nephilengys cruentata_b	TSA: Nephilengys cruentata 22179 transcribed RNA sequence	GEWZ01021268		x
P.tep_a	Parasteatoda tepidariorum_a	Parasteatoda tepidariorum isolate Goettingen Contig69577, whole genome shotgun sequence	AOMJ01069576	x
P.tep_b	Parasteatoda tepidariorum_b	PREDICTED: Parasteatoda tepidariorum platelet binding protein GspB-like (LOC107439605), mRNA	XM_016052261	x
P.tep_c	Parasteatoda tepidariorum_c	aug3.g13902.t1_Scaffold01751_223474 from http://www.e-celldev.jp/pt_spiderbase	--	x	x
P.tep_d	Parasteatoda tepidariorum_d	Parasteatoda tepidariorum isolate Goettingen Contig69576, whole genome shotgun sequence	AOMJ01069575		x
S.gro_a	Steatoda grossa_a	TSA: Steatoda grossa Sg2tf008442g0u transcribed RNA sequence	GBJQ01094039	x
S.gro_b	Steatoda grossa_b	TSA: Steatoda grossa Sg3tf005484g0u transcribed RNA sequence.	GBJQ01051796		x
S.mim	Stegodyphus mimosarum	Stegodyphus mimosarum contig117603, whole genome shotgun sequence	AZAQ01117603	x	x
U.div	Uloborus diversus	Uloborus diversus isolate US110 tubuliform spidroin 1 mRNA, partial cds	AY953072		x
