# Supplementary material for: Egg Case Silk Gene Sequences from Argiope Spiders: Evidence for Multiple Loci and a Loss of Function Between Paralogs
Source: G3 (Bethesda). 2017 Nov 10;8(1):231–8. doi: 10.1534/g3.117.300283 (PMC5765351; doi:10.1534/g3.117.300283)
Supplement: Supplementary file 3 [file 231TableS3.xlsx]

## Sheet: Sheet1
Table S3. Full name, abbreviation, and GenBank accession numbers for 5' and 3' TuSp1 PCR variants from Argiope argentata, Argiope aurantia, and Argiope trifasciata. At least 31 clones were sequenced for each region/species, and each variant is supported by at least two clones. Abbreviated sequence name = abbreviation used in Supplementary Figures 4 and 5.
Abbreviated sequence name	Sequence name (variant abbreviation)	GenBank accession #	# clones sequenced	# of supporting clones
	Argiope argentata 5' region		26
A.arg_v1	Argiope argentata variant 1 (v1)	MF962629		10
A.arg_v2	Argiope argentata variant 2 (v2)	MF962630		2
A.arg_v3	Argiope argentata variant 3 (v3)	MF962631		14
	Argiope argentata 3' region		29
A.arg_v1	Argiope argentata variant 1 (v1)	MF962640		5
A.arg_v2	Argiope argentata variant 2 (v2)	MF962641		15
A.arg_v3	Argiope argentata variant 3 (v3)	MF962642		9
	Argiope aurantia 5' region		25
A.aur_v1	Argiope aurantia variant 1 (v1)	MF962632		7
A.aur_v2	Argiope aurantia variant 2 (v2)	MF962633		9
A.aur_v3	Argiope aurantia variant 3 (v3)	MF962634		6
A.aur_v4	Argiope aurantia variant 4 (v4)	MF962635		3
	Argiope aurantia 3' region		21
A.aur_v1	Argiope aurantia variant 1 (v1)	MF962643		9
A.aur_v2	Argiope aurantia variant 2 (v2)	MF962644		6
A.aur_v3	Argiope aurantia variant 3 (v3)	MF962645		6
	Argiope trifasciata 5' region		32
A.tri_v1	Argiope trifasciata variant 1 (v1)	MF962636		8
A.tri_v2	Argiope trifasciata variant 2 (v2)	MF962637		13
A.tri_v3	Argiope trifasciata variant 3 (v3)	MF962638		5
A.tri_v4	Argiope trifasciata variant 4 (v4)	MF962639		6
	Argiope trifasciata 3' region		47
A.tri_v1	Argiope trifasciata variant 1 (v1)	MF962646		10
A.tri_v2	Argiope trifasciata variant 2 (v2)	MF962647		3
A.tri_v3	Argiope trifasciata variant 3 (v3)	MF962648		13
A.tri_v4	Argiope trifasciata variant 4 (v4)	MF962649		2
A.tri_v5	Argiope trifasciata variant 5 (v5)	MF962650		9
A.tri_v6	Argiope trifasciata variant 6 (v6)	MF962651		10
